# Supplementary material for: Clusterin accumulates in synapses in Alzheimer’s disease and is increased in apolipoprotein E4 carriers
Source: Brain Commun. 2019 Jun 24;1(1):fcz003. doi: 10.1093/braincomms/fcz003 (PMC6904249; doi:10.1093/braincomms/fcz003)
Supplement: fcz003_Supplementary_Data [file fcz003_supplementary_data.zip]

Archive with 2 entries (2 files):
- Supplemental Table 1 - Western data.xlsx
- Supplemental table 2 - AT data.xlsx
