# Supplementary material for: Clusterin accumulates in synapses in Alzheimer’s disease and is increased in apolipoprotein E4 carriers
Source: Brain Commun. 2019 Jun 24;1(1):fcz003. doi: 10.1093/braincomms/fcz003 (PMC6904249; doi:10.1093/braincomms/fcz003)
Supplement: fcz003_Supplementary_Data [file fcz003_supplementary_data.zip › Supplemental Table 1 - Western data.xlsx]

## Sheet: Western data
Case	Case ID	Group	APOE genotype	age	sex	Braak stage	PMI (hours)	clusterin/actin (homogenate)	culsterin/actin (synaptoneurosome)
SD003/14	20122	non-demented control APOE3	3/3	59	M	-	74	0.445065	0.507155
SD014/13	14395	non-demented control APOE3	3/3	74	F	-	41	0.63568	0.513468
SD063/13	19686	non-demented control APOE3	3/3	77	F	I	75	0.504633	0.690478
SD022/14	22612	non-demented control APOE3	3/3	61	M	-	70	0.536267	0.606941
SD024/15	001.26475	non-demented control APOE3	3/3	78	M	I	39	0.505318	0.659549
SD051/14	24340	non-demented control APOE3	3/3	53	M	-	53	0.773621	0.58653
SD001/16	001.28406	non-demented control APOE3	3/3	79	M	II	72	0.887443	1.13694
SD017/16	001.28793	non-demented control APOE3	3/3	79	F	II	72	0.855198	0.879232
SD051/15	001.28402	non-demented control APOE3	3/3	79	M	I	49	0.89418	0.786176
SD023/13	15221	non-demented control APOE4	4/3	53	M	-	114	0.688937	0.554748
SD029/13	15809	non-demented control APOE4	4/3	58	M	-	90	0.443664	0.559917
SD006/14	20593	non-demented control APOE4	4/3	60	M	-	52	0.918067	0.989048
SD032/13	16425	non-demented control APOE4	4/3	61	M	-	99	0.776015	0.795097
SD016/11	001.2555	non-demented control APOE4	4/3	74	M	-	66	0.589815	0.503303
SD035/14	22629	non-demented control APOE4	4/3	59	F	-	53	0.663788	0.527099
SD002/14	19994	AD APOE3	3/3	87	F	VI	89	1.95707	1.0069
SD026/13	15258	AD APOE3	3/3	65	M	VI	80	1.03347	1.5459
SD062/13	001.19595	AD APOE3	3/3	87	M	VI	58	1.10852	1.22082
SD005/16	001.28410	AD APOE3	3/3	62	F	VI	109	1.39544	1.31206
SD029/14	22223	AD APOE3	3/3	87	F	IV	83	0.951183	0.98368
SD056/14	24527	AD APOE3	3/3	81	M	V	74	1.10267	1.33273
SD010/16	001.28771	AD APOE3	3/3	85	M	VI	91	0.818519	0.81937
SD013/16	001.28785	AD APOE3	3/3	78	F	No stageing	76	0.792239	0.835778
SD003/13	10591	AD APOE4	4/3	86	M	VI	76	0.708159	1.29229
SD018/13	15810	AD APOE4	4/3	73	F	VI	96	1.07196	1.38589
SD021/13	001.15811	AD APOE4	4/3	81	F	VI	41	1.33648	1.52439
SD028/13	15259	AD APOE4	4/3	87	F	VI	28	0.704177	1.27119
SD038/14	23394	AD APOE4	4/3	88	F	V	59	0.501226	1.21949
SD049/14	001.24322	AD APOE4	3/4	80	M	VI	101	1.59939	2.25141
SD055/14	24526	AD APOE4	3/4	79	M	VI	65	1.21651	1.17386
SD064/13	19690	AD APOE4	3/4	57	M	VI	58	1.57028	1.67178
SD014/15	001.25739	AD APOE4	3/4	85	F	VI	45	1.77783	1.92087
SD040/15	001.26718	AD APOE4	3/4	78	M	VI	74	1.11337	1.22486
SD048/15	001.26732	AD APOE4	3/4	76	M	VI	66	0.897917	1.35279
