# Supplementary material for: Clusterin accumulates in synapses in Alzheimer’s disease and is increased in apolipoprotein E4 carriers
Source: Brain Commun. 2019 Jun 24;1(1):fcz003. doi: 10.1093/braincomms/fcz003 (PMC6904249; doi:10.1093/braincomms/fcz003)
Supplement: fcz003_Supplementary_Data [file fcz003_supplementary_data.zip › Supplemental table 2 - AT data.xlsx]

## Sheet: AT data
Case	Case ID	Group	APOE genotype	age	sex	Braak stage	PMI (hours)	synapse density near plaques (Syo puncta /mm3)	synapse density far from plaques (Syo puncta /mm3)	% synapse loss near plaques (where present)	% presynapses containing 1C22 neear plaques	% presynapses containing 1C22 far from plaques	% synapses containing clusterin near plaques	% synapses containing clusterin far from plaques	% synapses containing clusterin (all areas)	% presynapses containing both Clusterin and 1C22 near plaques	% presynapses containing both Clusterin and 1C22 far from plaques	% clusterin positive synapses containing 1C22 near plaques	% clusterin positive synapses containing 1C22 far from plaques
01-16	001.28406	non-demented control	3/3	79	m	II	72	9.25363e+08	9.92821e+08	6.7945	3.43137	0.0392722	5.98039	3.62613	3.90345	0.686275	0	11.4754	0
24-15	001.26495	non-demented control	3/3	78	m	I	39		1.0285e+09	0		0.621567		5.36282	5.36282		0.0289101		0.539084
17-16	001.28793	non-demented control	3/3	79	f	II	72		1.04535e+09	0		0.0262582		4.14004	4.14004		0		0
63-13	19686	non-demented control	3/3	77	f	I	75		9.5836e+08	0		0.0465802		4.92198	4.92198		0.00776337		0.157729
25.16	001.28797	non-demented control	3/3	79	m	0	57		9.58342e+08	0		0.255149		3.68143	3.68143		0.00911245		3.57143
1424		AD APOE3	3/3	89	m	VI	25	8.98024e+08	1.00954e+09	11.0461	6.13208	0.177305	8.96226	5.1773	6.48234	1.61725	0.035461	18.0451	0.684932
SD05/16	001.28410	AD APOE3	3/3	62	f	VI	109	8.82234e+08	1.07437e+09	17.8839	5.22908	3.33333	10.508	2.80423	6.7727	1.29482	0.15873	12.3223	5.66038
10-16	001.28771	AD APOE3	3/3	85	m	VI	91	7.02271e+08	9.70349e+08	27.6269	8.6783	0.0304275	11.4713	4.22942	5.92213	1.19701	0	10.4348	0
56-14	24527	AD APOE3	3/3	81	m	V	74	8.18442e+08	8.11787e+08	-0.819759	10.5471	0.0262226	8.78419	8.37813	8.5005	1.30699	0	14.8789	0
14-15	001.25739	AD APOE4	4/3	85	f	VI	45	4.69872e+08	8.26434e+08	43.1447	15.402	0.126904	17.8813	5.73604	8.80288	3.08039	0.0761421	17.2269	1.32743
40-15	001.26718	AD APOE4	4/3	78	m	VI	74	7.04596e+08	8.71378e+08	19.1401	16.2333	1.42996	10.7959	10.8337	10.8248	1.81245	0.387785	16.7883	3.57942
55-14	24526	AD APOE4	4/3	79	m	VI	65	8.07614e+08	8.8684e+08	8.93352	14.4137	0.621375	10.0822	9.42419	9.65894	2.12845	0.124275	21.1111	1.31868
64-13	19690	AD APOE4	4/3	57	m	VI	58	5.18013e+08	6.57339e+08	21.1955	18.9216	1.97368	11.0784	9.12829	10.0179	3.03922	0.0822368	27.4336	0.900901
48-15	001.26732	AD APOE4	4/3	76	m	VI plus LBD	66	6.2109e+08	7.78748e+08	20.245	15.562	0.218103	20.8453	8.99673	13.287	5.4755	0.0545256	26.2673	0.606061
35.16	001.29521	AD APOE4	4/3	95	m	VI	96	6.67366e+08	7.11448e+08	6.19606	17.4365	0.483384	13.9723	8.6002	9.60384	3.9261	0.020141	25.5639	4.16667
27.16	001.29135	AD APOE4	4/3	90	m	VI	73	6.66407e+08	8.15924e+08	18.3249	16.0243	0.404531	12.3732	9.99191	10.3879	3.85396	0	22.0339	0
